# Supplementary material for: Chondroitin Sulfate as a Lysosomal Enhancer Attenuates Lipid-Driven Inflammation via Lipophagy and Mitophagy
Source: Mar Drugs. 2025 May 27;23(6):228. doi: 10.3390/md23060228 (PMC12194273; doi:10.3390/md23060228)
Supplement: Supplementary file 1 [file marinedrugs-23-00228-s001.zip]

Archive with 1 entries (1 files):
- marinedrugs-3563571-supplementary.pdf
